# Supplementary material for: m6A modification suppresses ocular melanoma through modulating HINT2 mRNA translation
Source: Mol Cancer. 2019 Nov 14;18:161. doi: 10.1186/s12943-019-1088-x (PMC6854757; doi:10.1186/s12943-019-1088-x)
Supplement: Supplementary file 3 — Additional file 3: Table S3. The detail information of clinical characteristics and gene expression of ocular melanoma patient cohorts in tissue chip. [file 12943_2019_1088_MOESM3_ESM.xlsx]

## Sheet: tumor tissue
Patient	Sex(Female=0,Male=1)	Age	T Stage	Recurrence(0=No recurrence)	Relative expression of METTL3	Relative expression of ALKBH5	Relative expression of HINT2
1	1	59	2	2	0.15907	0.393235	0.630844
2	1	59	2	2	0.249653	0.852273	0.335848
3	0	64	3		0.90073	13.6235
4	1	45	3		0.891051	1	1.0765
5	1	45	3		1.02402	4.21101	2.12124
6	1	57	3		0.373904	0.853083	0.779941
7	1	54	3	36	0.408485	1.25595	0.901397
8	1	54	3	36	0.391227	1.43476	0.490629
9	1	76	3	0	0.773494	1.56591	1.39172
10	0	54	3	0	0.497277	0.379958	1.06909
11	1	46	2	6	0.401374	0.911275	0.844135
12	1	57	2	24	2.47485	1.48889	1.09867
13	1	57	2	24	0.561777	1.13067	0.575296
14	1	67	2		0.662819	3.61947	0.568845
15	1	59	2	2	0.96655	2.29695	0.60826
16	1	59	2	2	0.799127	2.78306	0.553484
17	0	89	3	0	1.44992	3.37569	0.76886
18	0	89	3	0	0.857231	1.00113	0.608439
19	1	52	3		0.702421	0.885549	0.998371
20	1	62	2		0.786483	0.527542	0.913776
21	1	37	3		0.797963	1.91362	0.574069
22	1	82	3	0	0.825651	1.75018
23	1	82	3	0	0.402176	1.10373	0.56756
24	1	48	3	60	1.03223	1.09186	0.700228
25	0	29	1	0	0.40397	0.743435	0.490989
26	0	49	3	11	0.756351	3.37037	1.4925
27	0	49	3	11	0.618465	1.41885	0.531438
28	1	35	3	34	0.688188	0.724195	0.853701
29	1	35	3	34		1.8268	1.35949
30	1	47	3	0	0.82501	3.00851	1.67195
31	0	60	2		0.8228	1.03185	0.735633
32	1	70	1		1.02868	1.74861	1.455
33	1	64	4		0.381282	0.814021	0.388124
34	1	52	2	2	0.64737	1.28597
35	0	77	3	19	0.483569	0.609151	0.436436
36	1	65	4		0.546369	1.74729	0.621806
37	0	45	3			12.98
38	0	42	3	18	1.11679	0.415686	2.10493
39	1	55	2	12	0.63477	1.30846	0.695847
40	1	65	2		1.54461	2.30714	1.99232
41	1	61	3	3	0.383728	0.848051	0.622101
42	0	58	2		0.16097	0.649947	0.621509
43	1	31	3	13	0.11607	0.24595	0.193507
44	1	32	2		0.261038	0.59131	1.02917
45	1	21	2		0.434013	0.0985028	0.282554
46	0	66	2		0.96649	4.76949	2.56516
47	0	69	2		2.64477	7.89773	0.518052
48	0	31	2	3	0.470974	1.13069	0.167451
49	1	13	2				0.522489
50	1	64	4		0.223501	6.62346
51	0	67	2	0	1.07555	0.764331	0.862419
52	1	23	2		0.906758	1.09214	0.781075
53	1	23	2		0.637944	0.798775	0.82006
54	1	52	2	0	0.12561	0.586332	0.262277
55	1	12	2		0.482213	0.574236
56	1	73	2	13	0.154147	1.41161	0.508201
57	0	52	3		0.79288	1.13229	2.20644
58	1	31	3	13	0.0965232	0.83755	0.0353383
59	1	78	2	0	0.181568	0.756652	0.416031
60	0	42	3	18	0.111384	1.0588	0.724499
61	1	66	3	20	7.27559	7.2242	4.04183
62	1	58	2	0	2.48505	1.86064	3.6544
63	0	82	3		0.336558	1.96522	0.48079
64	1	80	2		0.582024	1.82017	2.21855
65	1	73	2		0.250873	0.321972	0.76377
66	1	60	3	9	0.297161	1.23721	0.438338
67	0	51	3	12	0.190835	1.00804	0.67733
68	0	58	2		0.78615	1.57057	1.05804
69	1	52	2	2	0.271341	1.10069	0.310484
70	1	73	2	13	0.459357	2.36388	1.24545
71	1	81	2	0	3.44697	0.272662	4.36696
72	1	20	3		0.484833	1.11845	0.801392
73	1	47	3	16	0.62256	0.449318	0.866982
74	0	77	3	19	0.569643	2.32445	0.81307
75	1	54	2	2	0.188763	0.66093	0.520276
76	1	63	3	32	0.430847	0.875928	1.13538
77	1	38	3	8	0.227102	1.13743	0.681519
78	1	38	3	8			0.423575
79	1	70	3	23	0.398355	0.670256
80	1	70	3	23			0.616061
81	1	18	1	6	0.752694	0.937063
82	1	18	1	6			0.755368
83	1	76	3	0	1.0253	1.30178	2.83634
84	1	75	2	0	0.79798	0.742435	0.804191
85	0	53	2	5	4.28676	0.401991	1.31649
86	1	74	3	0	0.568392	0.581415	0.73702
87	1	49	2	0	0.609045	0.0961538	0.659384
88	1	67	3	0	0.503286	0.487512	0.809925

## Sheet: normal tissue
Patient	Sex(Female=0,Male=1)	Age	Relative expression of METTL3	Relative expression of ALKBH5	Relative expression of HINT2
1	1	64	2.95105	0.503884	10.8624
2	0	48	2.31397	2.93126	4.9944
3	0	29	0.882797	0.33211	0.820023
4	0	29	0.611239	0.213403	0.826803
5	1	31	0.380776	0.312573
6	0	25	1.20348	0.305184	0.909414
7	1	32	1.10954	0.384657	1.27818
8	0	65	1.37519	0.295276	1.11932
9	0	61	0.611325	0.161076	0.673935
10	1	55	2.81313	0.330508	1.77456
11	0	30	1.00384	0.252747	0.655049
12	1	50	1.13593	0.166492	0.863094
13	1	67	2.11365	0.0903541	1.69492
14	1	40	1.13674	0.113984	0.883709
15	0	31	0.422977	0.34542	2.78489
16	0	54	2.30851	0.726708	8.22893
17	0	60	0.666252	0.433919	0.872063
18	1	62	1.44268	0.426168	1.5923
19	0	45	5.43857	1.35
20	0	62	1.79283	0.417214	3.89231
21	0	63	0.345103	0.496557	0.493512
22	0	1	0.78125	0.109302	2.71763
23	0	8	0.722748	0.344342	1.144
24	0	29	0.150615	0.278331	1.44197
25	0	29	0.541833	0.347432	0.894317
26	1	3	0.623815	0.398148	0.719805
27	0	26	0.644452	0.0493491
28	1	14	0.666069	0.298538	0.924907

## Sheet: Sheet3
病人姓名	性别	发病年龄	T	病理号	复发	m3	DAPI	比值	a5	DAPI	比值	hint2	dapi	比值	病理诊断
陈岳明	1	59	2	2017-14477	2	3.42	21.5	0.15907	1.86	4.73	0.393235	13.77	21.8279	0.630844	“右面颊皮肤”皮下及横纹肌内见多量肿瘤（恶性1黑色素瘤）残留，周围伴较多异物巨细胞反应及线头。送检“眶下缘眶骨”未见明显肿瘤累及。
陈岳明	1	59	2	2017-14463		10.8	43.26	0.249653	17.25	20.24	0.852273	45	43.1743	1.04229	冰冻切片报告:“右眼眶内”送检“11”见小圆细胞恶性肿瘤，累及横纹肌。 “9”见少量异型细胞（注：组织伴机械挤压） “1-8”冰冻切片均阴性（-） “10、12”皮内痣（2枚）第二次送检“上方切缘1-4”冰冻切片均阴性（-）冰冻石蜡对照报告：“右眼眶内”送检“11”恶性1黑色素瘤，结合病史，符合复发，累及横纹肌。 “1-9”均阴性（-） “10”皮内痣 “12”皮内痣，伴少量交界痣第二次送检“上方切冰1-4”均阴性（-）
次仁卓嘎				2017-14202		6.17	6.85	0.90073	22.07	1.62	13.6235	？	6.93805	#VALUE!	“右眼眼球”恶性肿瘤，结合HE形态及IHC结果，符合恶性1黑色素瘤，视神经切端阴性（-）免疫组化结果：S100+，SOX10+,HMB45+,MelanA+，CyclinD1部分+，CK-，EMA-，LCA组织细胞+，P53-，Ki67 30%+
杨生喜	1	45	3	2017-13916		2.29	2.57	0.891051	1.22	1.22	1	13.53	2.56848	5.2677	“左眼”眶内软组织内见少量恶性1黑色素瘤残留，未累及眼球；“左眼睑结膜”交界痣伴重度不典型增生；视神经切端阴性（-）
杨生喜	1	45	3	2017-13891		4.69	4.58	1.02402	4.59	1.09	4.21101	9.54	4.49736	2.12124	冰冻切片报告:“左眼”（9）恶性肿瘤，倾向恶性1黑色素瘤，待石蜡及免疫组织证实；（8）黑色素细胞肿瘤，细胞有异型，恶性1黑色素瘤不能除外；切缘（1-7）均阴性(-)；“左腮腺内”淋巴结一枚，转移性恶性肿瘤。冰冻石蜡对照报告：“左眼”（9）恶性1黑色素瘤，浸润泪腺；（8）结膜交界痣伴不典型增生。切缘（1-7）均阴性（-）“左腮腺”淋巴结1枚，阳性（+）免疫组化结果：S100+，SOX10+，HMB45+，MelanA+，CyclinD1部分+，CK-，EMA-，LCA-，P53灶+，Ki67 50%+。
朱礼荣				2017-13432		17.48	46.75	0.373904	14.11	16.54	0.853083	36.24	46.4651	0.779941	“左眶下气房”、“左上颌窦肿物”、“蝶窦肿物”结合2017-13397及IHC结果，符合恶性1黑色素瘤。
孙孝国	1	54	3	2017-10823		15.02	36.77	0.408485	23.75	18.91	1.25595	32.53	36.0884	0.901397	“右眼上、下睑粘膜”恶性1黑色素瘤，周围粘膜交界痣伴不典型增生。“右”眼球未见肿瘤累及。
孙孝国	1	54	3	2017-10808		15.34	39.21	0.391227	27.82	19.39	1.43476	19.53	39.806	0.490629	冰冻切片报告:“右眼”恶性肿瘤，倾向恶性1黑色素瘤送检切缘“1-6”冰冻切片中未见明显肿瘤冰冻石蜡对照报告：“右眼”恶性1黑色素瘤（复发）。送检切缘“1-6”均未见恶性肿瘤细胞，部分表皮基底层见少量色素细胞。免疫组化结果：Vim+,S100+,Melan-A+,HMB45+,P16+,CD56-,CK-,Ki67约25%+
李海良	1	76	3	2017-10770		9.63	12.45	0.773494	6.89	4.4	1.56591	17.11	12.2942	1.39172	“右眼上睑”活检：恶性雀斑样1黑色素瘤，浸润真皮浅层。
李存芳	0	54	3	2017-10462		9.13	18.36	0.497277	1.82	4.79	0.379958	19.56	18.296	1.06909	“右上睑”恶性1黑色素瘤，侵犯真皮网状层。标本两短切端及基底未见恶性肿瘤细胞，其中一侧短切端见少量痣细胞。
何向东	1	46	2	2017-06330		14.61	36.4	0.401374	18.59	20.4	0.911275	30.96	36.6766	0.844135	冰冻切片报告:“右眼睑”恶性肿瘤伴色素，1黑色素瘤可能，最后结果请等石蜡及酶标。送检切缘“上方、下方、内侧结膜、球结膜、泪阜下方”冰冻切片中均未见明显肿瘤（部分组织干燥，制片欠佳）。冰冻石蜡对照报告：“右眼睑”恶性1黑色素瘤，表面糜烂。送检切缘“上方、下方、内侧结膜、球结膜、泪阜下方”均阴性（-）。免疫组化结果：Vim+,S100+,HMB45+,Melan-A+,CyclinD1少量+,CD117-,CK-,Ki67约35%+
叶建龙	1	57	2	2017-04172	24	12.3	4.97	2.47485	30.82	20.7	1.48889	27.41	4.94833	5.53924	“右眼”皮肤组织局部见恶性1黑色素瘤残留（结合2017-04155诊断），肿瘤未累及眼球，标本上、下、内、外切缘均阴性（-）
叶建龙	1	57	2	2017-04155		20.87	37.15	0.561777	18.43	16.3	1.13067	21.42	37.233	0.575296	冰冻切片报告:“右眼肿块”恶性肿瘤，具体分类请待石蜡及酶标“上”“下”“内”“外”“眶内”“眶底”切缘冰冻切片阴性（-）冰冻石蜡对照报告：“右眼肿块”恶性1黑色素瘤伴坏死，肿块大小2.2*1.8*1cm“上”“下”“内”“外”“眶内”“眶底”切缘均阴性（-）免疫组化：HMB45+,S100+,Melan-A+,LCA-,CK-,EMA-,KI67 60%+,P53散在+
陈志金				2017-04048		18.95	28.59	0.662819	4.09	1.13	3.61947	16.48	28.971	0.568845	“左眼脉络膜”恶性1黑色素瘤，未侵及睫状体视神经切端阴性（-）I2017-0332：B2片：S100+，SOX-10+，HMB45+，Melan-A+，CyclinD-1-，P16-，CD56+，Ki67 <1%+
陈岳明	1	59	2	2017-01988		24.85	25.71	0.96655	18.1	7.88	2.29695	35.65	25.7291	1.38559	右眼球切除标本：“右眼内眦部”恶性1黑色素瘤，浸润眶内纤维、脂肪及横纹肌组织，局灶浸润巩膜壁外侧，肿瘤累及角膜及上下眼睑。视神经切端阴性（-）免疫组化：S100+，SOX10+，HMB45+，MelanA+，CyclinD1部分+，P16+，P53少量+，Ki67 25%+
陈岳明	1	59	2	2017-01967		27.45	34.35	0.799127	23.99	8.62	2.78306	43.75	33.8763	1.29146	冰冻切片报告:“右眼”（1,4）恶性肿瘤，倾向1黑色素瘤。（2，3）上皮、真皮及皮肤附属器官内见黑色素细胞累及。送检（上、下、外、内、基底）切缘未见恶性肿瘤细胞。冰冻石蜡对照报告：“右眼”恶性1黑色素瘤送检（上、下、外、内、基底）切缘均阴性（-）
杨大妹	0	89	3	2017-00183		17.37	11.98	1.44992	6.11	1.81	3.37569	9.13	11.8747	0.76886	冰冻切片报告:“左下睑”切缘（b1-b4)均阴性（-）冰冻石蜡对照报告：“左下睑”扩大切除标本内见恶性1黑色素瘤残留切缘（b1-b4)均阴性（-）
杨大妹	0	89	3	2016-23156		27.74	32.36	0.857231	8.88	8.87	1.00113	19.39	31.8684	0.608439	“左眼下”活检：倾向恶性1黑色素瘤，建议完整切除后再检。免疫组化结果：MelanA+，S100+，HMB45+，P16-，CyclinD1+，Ki67 20%+，“左眼下”结果免疫组化结果符合恶性1黑色素瘤，累及皮肤附属器，小灶浸润真皮浅层。
毛小元				2016-18553		18.86	26.85	0.702421	7.66	8.65	0.885549	27.34	27.3846	0.998371	“右眼脉络膜”结合免疫组化标记结果符合恶性1黑色素瘤（直径0.5cm），局灶侵犯视网膜视神经切端阴性（-）免疫组化：S100+，HMB45+，melanA+，SOX-10+，Ki67 2-3%+
黄祥虎				2013-06460	0	18.18	29.85	0.609045	4.7	48.88	0.0961538	19.36	29.3607	0.659384	冰冻切片报告:“右眼角结膜”（1）粘膜内见少量黑色素细胞伴异型，最后结果请等石蜡。 （3）粘膜内见少量黑色素细胞。 （2）（4）未见明显黑色素细胞。 （5）皮内痣冰冻石蜡对照报告：“右眼角结膜”（1）黑色素细胞肿瘤（复发），伴重度不典型增生，建议临床定期随访。 （2、3）粘膜内见少量黑色素细胞。 （4）未见明显黑色素细胞。 （5）复合痣，交界痣部分细胞中度不典型增生
杜榜均				2016-12780		18.8	23.56	0.797963	5.76	3.01	1.91362	13.56	23.6208	0.574069	冰冻切片报告:“右眼脉络膜”黑色素细胞肿瘤，有无恶性待石蜡。冰冻石蜡对照报告：“右眼脉络膜”符合恶性1黑色素瘤免疫组化结果：S100+、MelanA+、Ki67 30%+、SMA-、CKH-、KP-1+/-、CAM5.2-、CD99-
何向东	1	46	2	2016-12450				#DIV/0!			#DIV/0!	？	0	#VALUE!	冰冻切片报告:“标本1”少量恶性1黑色素瘤细胞“标本2-7”切缘阴性冰冻石蜡对照报告：“右上睑”少量恶性1黑色素瘤细胞2-7切缘均阴性。
吉宜庆	1	82	3	2016-09258	0	24.72	29.94	0.825651	23.96	13.69	1.75018		29.9811	0	“右眼结膜瘤体”恶性1黑色素瘤“右眼下睑睑板、外眦”表皮内黑色素细胞肿瘤伴重度不典型增生，局灶恶变“右眼下睑皮肤”复合痣，部分细胞不典型增生“右眼眶内容物”为纤维脂肪横纹肌及泪腺组织，未见肿瘤累及。免疫组化：S100+，HMB45+，Melan-A+，SOX-10+，CyclinD-1+，CK-，EMA部分+，LCA-，P53+，Ki67约30%
吉宜庆	1	82	3	2016-09236		19.22	47.79	0.402176	29.58	26.8	1.10373	26.75	47.1316	0.56756	冰冻切片报告:“右眼”（下方结膜瘤体）黑色素细胞病变，细胞异型，可见核分裂，恶性不除能除外，最后结果请等报告及免疫组化。（上方睑板瘤体）上皮及固有层内见多量色素细胞。冰冻石蜡对照报告：“右眼下方结膜瘤体”恶性1黑色素瘤（直径0.4cm）“右眼上方睑板瘤体”表皮内黑色素细胞肿瘤伴重度不典型增生。
陆阿卫	1	48	3	2016-09167	60	25.3	24.51	1.03223	20.92	19.16	1.09186	8.69	24.4102	0.355998	“右眼上睑瘤体1、2及下睑瘤体”恶性1黑色素瘤，部分侵及横纹肌及泪腺，建议申请免疫组化标记辅助诊断。送检“眶内容物”未见明显肿瘤
沈霞	0	29	1	2016-08621		21.98	54.41	0.40397	17.27	23.23	0.743435	26.53	54.0338	0.490989	“左眼下睑”非典型黑色素细胞肿瘤，梭形细胞恶性1黑色素瘤不能完全除外，建议专科医院会诊明确诊断。
李金花	0	49	3	2016-07645	11	13.1	17.32	0.756351	3.64	1.08	3.37037	26	17.4205	1.4925	“眶内肿物”1黑色素瘤。
李金花	0	49	3	2016-07624		24.25	39.21	0.618465	29.81	21.01	1.41885	20.78	39.1015	0.531438	冰冻切片报告:左眼眶1黑色素瘤，切缘均阴性（-）冰冻石蜡对照报告：“右眼结膜”1黑色素瘤。内轮匝肌、下方眶脂、上方眶脂、内外下皮肤、下外骨膜切缘均阴性。免疫组化结果：MelanA+、EMA-、CKH-、ER-、PR-、DES-、Ki67 50%+、s100+注：患者欠费140*8元。
周永明	1	35	3	2016-07167	34	27.5	39.96	0.688188	8.77	12.11	0.724195	34.74	40.6934	0.853701	“左眼睑结膜”局部见恶性1黑色素瘤残留。送检“淋巴结”1枚，阳性（+）。送检“腮腺”阴性（-）。腮腺旁淋巴结1枚，阴性（-）。颈清标本内找到淋巴结23枚，均阴性（-）。颌下腺阴性（-）。免疫组化结果：S100+、MelanA+、HMB45+、CD56+、SOX-10+、Ki67 10%+
周永明	1	35	3	2016-07153				#DIV/0!	11.18	6.12	1.8268	33.72	24.8034	1.35949	冰冻切片报告:“左眼眶内”富于色素的梭形细胞肿瘤，倾向恶性1黑色素瘤送检：“眶外侧及眶外侧壁骨膜，眶外侧壁筋膜”冰冻切片阴性（-）冰冻石蜡对照报告：“左眼眶内”恶性1黑色素瘤，浸润肌肉及脂肪组织。送检：“眶外侧及眶外侧壁骨膜，眶外侧壁筋膜”均阴性（-）
董献礼	1	47	3	2016-06499	0	20.65	25.03	0.82501	14.14	4.7	3.00851	41.47	24.8034	1.67195	“右眼眶内”恶性1黑色素瘤免疫组化：CyclinD1+,MelanA+,S100+,CD34-,SMA-,CK7-,Ki67 10%+,CD20+,CKH-
闫秀梅	1	75	2	2015-05134	0	18.96	23.76	0.79798	10.55	14.21	0.742435	19.2	23.8749	0.804191	冰冻切片报告:“右眼内眦”黑色素细胞增生性病变/肿瘤，伴大量色素冰冻石蜡对照报告：“右眼内眦”符合复合痣伴多量色素沉着，淋巴细胞浸润及灶性嗜色素细胞，建议临床定期随访。
姚来卿				2016-04724		22.24	21.62	1.02868	12.59	7.2	1.74861	32	21.9931	1.455	冰冻切片报告:“右结膜”黑色素细胞病变，色素过多无法看清细胞形态，最后结果请等石蜡冰冻石蜡对照报告：“右结膜”交界痣，切缘见痣细胞，请注意随诊。
沈瑞龙				2016-03695		22	57.7	0.381282	19.74	24.25	0.814021	22.84	58.8471	0.388124	右肺下叶支气管”活检：结合HE形态及免疫组化结果符合小细胞癌。备注：组织机械损伤严重。免疫组化:CK7- TTF1+ Napsin- CD56+ EMA+ S-100- Syn- CgA- CK5/6- P63- Vim- Ki-67 90%+ 2016-3-8 10:26:45 曹汝火 男 48 0000935215 330727196807015919' 本院 浙江磐安县高二乡小湖山村 2016-03696 2016-3-14 15:20:32 束木娟 冰冻切片报告:“左结膜”1黑色素瘤。下睑缘（+），上穹窿结膜、颧侧（-）冰冻石蜡对照报告：“左眼结膜”恶性1黑色素瘤。送检“下睑膜”阳性（+）“上穹窿结膜，颞侧”阴性（-）。免疫组化：S-100部分+、MelanA+、HMB-45+、CK-、CKHi-、LCA- Inhibin-、CHGA-、Ki-67约40% 2016-3-8 9:…
刘泽玮	1	52	2	2016-03505	2	17.11	26.43	0.64737	14.21	11.05	1.28597		26.8428	0	冰冻切片报告:“左上睑”“瘤体”黑色素细胞病变/肿瘤，伴多量色素，待石蜡退色素后最后诊断送检切缘“内、外、基底、穹隆结膜、皮肤轮匝肌”冰冻切片未见明显肿瘤冰冻石蜡对照报告：“左上睑”“瘤体”交界痣重度不典型增生，表面伴大量色素送检切缘“内、外、基底、穹隆结膜、皮肤轮匝肌”均阴性（-）建议临床密切随访。I2016-0340：S100-(不理想），HMB45+，Melan-A+，CK-，PGM-1-，Ki67-
丁万英	0	77	3	2016-03302	19	22.22	45.95	0.483569	15.71	25.79	0.609151	19.78	45.3217	0.436436	冰冻切片报告“左眼睑”黑色素细胞肿瘤，细胞有异型伴不典型增生，最后结果请等石蜡冰冻石蜡对照报告“左眼睑”符合交界痣恶变免疫组化： S100-，HMB45+，MelanA+/-，CyclinD1+，P53-/+，Ki67少量+
赵明				2016-02857		19.56	35.8	0.546369	25.79	14.76	1.74729	22.09	35.5255	0.621806	冰冻切片报告：“眶内肿物、眶尖切缘”恶性肿瘤，首先考虑恶性1黑色素瘤复发冰冻石蜡对照报告：“眶内肿物、眶尖切缘”符合恶性1黑色素瘤复发。免疫组化：Vim+，S100+，HMB45+，Melan-A+，CK-，CK7-，TTF1-，Ki67 40%（欠费冰冻100*2=200，石蜡80*2=160，免疫组化140*8=1120，总1480）请病人前往病理科缴费。
张启凤				2016-02041				#DIV/0!	12.98	1	12.98	53.51	0	#DIV/0!	“左眼球虹膜睫状体区”黑色素细胞瘤，交界性或低度恶性潜能，请结合临床。色素膜巩膜神经切缘阴性。
黄玲燕	0	29	1	2016-11413	0	15.88	25.98	0.611239	3.28	15.37	0.213403	21.21	25.653	0.826803	“左眼结膜”符合恶性1黑色素瘤复发。
俞荣权	1	55	2	2015-18608	12	25.34	39.92	0.63477	24.9	19.03	1.30846	27.65	39.7358	0.695847	冰冻切片报告:“左结膜”“瘤体1、2”黑色素细胞肿瘤，部分细胞丰富伴异型，恶性1黑色素瘤可能。送检“角膜缘，上外侧及上穹窿结膜，上方球结膜，上下方睑缘及基底”冰冻切片均阴性（-）冰冻石蜡对照报告：“左结膜”“瘤体2”复合痣，交界痣伴高度不典型增生，结合病史，可符合早期恶变“瘤体1”交界痣，伴中度不典型增生送检“角膜缘，上外侧及上穹窿结膜，上方球结膜，上下方睑缘及基底”均阴性（-）注：“角膜缘”见冰冻切片。
黄祥虎	1	65	2	2015-17943		26.66	17.26	1.54461	3.23	1.4	2.30714	33.73	16.93	1.99232	冰冻切片报告:“右眼角结膜1,2”黑色素细胞瘤变/肿瘤，部分细胞伴异型，最后等石蜡。送检“结膜切缘”冰冻切冰未见明显肿瘤。冰冻石蜡对照报告：“右眼角结膜1、2”非典型复合痣，伴中-重度不典型送检“角膜、结膜切缘”均阴性（-）I2015-2025：S100弱+，HMB45+，MelanA+，Ki67个别细胞+，PGM-1-，CK-，EMA-
张锡荣	1	61	3	2015-13345	3	6.65	17.33	0.383728	10.66	12.57	0.848051	23.18	17.6161	1.31584	冰冻切片报告:“左眼睑”送检切缘“1、2、4-10”冰冻切片中均未见明显肿瘤注：“3”为质硬骨组织，冰冻无法制片。冰冻石蜡对照报告：“左眼”睑结膜及角膜球结膜交界处恶性1黑色素瘤，局部伴坏死，见神经浸润视神经切端阴性（-）送检切缘“1-10”均未见明显肿瘤免疫组化结果：VIM+，S100+，HMB45灶+，MelanA灶+，CyclinD1+，DES-，LCA-，CK-，CD34血管+，Ki67 30-70%+
卢玉兰				2015-12572		7.77	48.27	0.16097	18.4	28.31	0.649947	29.85	48.0283	0.621509	“右眼脉络膜”黑色素细胞肿瘤，细胞丰富，可见少量核分裂像，倾向恶性1黑色素瘤，建议专科医院会诊进一步确诊。视神经切端阴性（-）。I2015-1403：HMB45+，S-100+，MelanA+，Ki67 5%+，CyclinD1-
怀晓亮	1	31	3	2015-12183	13	8.4	72.37	0.11607	14.88	60.5	0.24595	14.11	72.9171	0.193507	冰冻切片报告:“左眼睑结膜”（脂肪1，睑部泪腺1，外侧穹窿结膜1，内侧穹窿结膜1，筋膜1，基底1，外侧皮肤1，外侧肌肉1，内侧皮肤1，皮肤2，睑板2，结膜2，外眦2，穹窿后膜3，睑结膜3，基底3）冰冻切片内未见明显肿瘤，（睑部泪腺1，睑结膜3）内见少量痣样细胞冰冻石蜡对照报告：“左眼睑结膜”（瘤体1、瘤体3）符合恶性1黑色素瘤复发。（瘤体2、瘤体4）黑色素细胞肿瘤伴重度不典型增生。（结膜2）内见黑色素细胞巢伴中度不典型增生。（穹窿后膜3，睑结膜3）内可见痣细胞，其余均阴性（-）。免疫组化结果：S100+、HMB45+、MelanA+、CyclinD1灶+、P53+/-、CK上皮+、EMA上皮+、Ki67 10%+
陈永发				2015-11744		3.37	12.91	0.261038	8.71	14.73	0.59131	13.39	13.0105	1.02917	“左眼球”脉络膜交界性黑色素细胞肿瘤，细胞丰富，有异型，可见核仁及少量核分裂，恶性1黑色素瘤不能排除，建议专科医院会诊。视神经切端阴性（-）。免疫组化结果：S100+、HMB45弱+、MelanA-、CyclinD1灶+、P53++、Ki672%+
亚森吐鲁甫				2012-07629	0	13.02	25.87	0.503286	15.03	30.83	0.487512	6.92	25.544	0.270905	冰冻切片报告:“右眼”梭形色素细胞肿瘤，恶性待排除，请等待石蜡酶标和退色素结果。“右视神经”阴性。冰冻石蜡对照报告：“右眼葡萄膜”1黑色素瘤。“右视神经”阴性（-）。I2015-1304：S100+、HMB45+、MelanA-、Ki67+<5%、CK-、Vim-
吴跃芳				2015-11305		5.48	5.67	0.96649	14.07	2.95	4.76949	14.41	5.61757	2.56516	“左眼脉络膜”恶性1黑色素瘤，大小1.2*1.0*0.4cm，视神经切缘阴性（-）。I2015-1271:CyclinD1+/-、S100+、CK-、Vim+、Ki67>40%、HMB45灶+、MelanA+
朱晓华				2015-11161		10.87	4.11	2.64477	13.9	1.76	7.89773	2.16	4.16946	0.518052	“左眼球脉络膜”黑色素细胞肿瘤伴大量色素，部分细胞异型，可见核仁，恶性1黑色素瘤不能完全除外，建议专科医院会诊，进一步明确诊断。视神经残端阴性（-）。注：因肿瘤内含色素较多，褪色素后免疫组化效果不佳。
苗莉	0	31	2	2015-10642	3	15.82	33.59	0.470974	19.38	17.14	1.13069	5.54	33.0844	0.167451	“左眼筋膜下”黑色素细胞结节状增生，细胞异型，伴少量分裂像及多量色素，结合病史及原手术病理切片（2012-13234、2013-03348）考虑恶性1黑色素瘤复发“左眼角结膜缘”上皮下局灶黑色素细胞不典型增生，伴多量色素建议患者申请免疫组化标记进一步确诊
陈轩恺				2015-10261				#DIV/0!			#DIV/0!	14.32	27.4073	0.522489	“左下睑”Spitz痣样黑色素细胞肿瘤，伴低度风险，一侧切缘未见正常组织，建议临床随访I2015-1196：S100+，HMB45-，PGM-1-，CK-，Vim+，BCL-2+，CD34-，Ki67约3%+
赵明				2015-08948		6.41	28.68	0.223501	10.73	1.62	6.62346	？	29.0075	#VALUE!	冰冻切片报告:“右眼球”脉络膜恶性肿瘤，具体类型等石蜡及免疫组化标记。视神经切端阴性(-)。冰冻石蜡对照报告：“右眼球”脉络膜恶性肿瘤，结合免疫酶标结果符合恶性1黑色素瘤视神经切端阴性（-）CK7-,TTF1-,Naspin-,S100-,HMB45+,MelanA+,CK-,VIM+,Ki67 10%+
陈月英	0	67	2	2015-08714	0	23.49	21.84	1.07555	8.4	10.99	0.764331	19.15	22.205	0.862419	冰冻切片报告:“左眼睑”恶性1黑色素瘤，待酶标证实。“角膜边”阳性（+）；“下睑1”内见少量散在异型细胞。“上睑1，上睑2，下睑2，内眦1，内眦2，外眦1，外眦2”冰冻切片内未见明显肿瘤。“下睑2”内见一皮内痣，部分细胞轻度异型。冰冻石蜡对照报告：“左眼上睑”恶性1黑色素瘤 “左下睑皮肤及睑结膜”交界痣“角膜边”阳性（+）；“上睑1、上睑2、下睑1、下睑2、内眦1、内眦2、外眦1、外眦2”均阴性（-）；“下睑2”内见一皮内痣免疫酶标：S100+，HMB45+，MelanA+，VIM+，CK-，EMA-，CD34血管+，LCA-，P53少量+，Ki67 10%+
童荣丰				2015-08447		10.6	11.69	0.906758	8.06	7.38	1.09214	9.03	11.561	0.781075	“左眼巩膜内侧”脉络膜恶性1黑色素瘤，未累及视神经。送检“玻璃体”为脉络膜组织
童荣丰	1	74	3	2014-00917	0	16.58	29.17	0.568392	20.96	36.05	0.581415	21.64	29.3615	0.73702	冰冻切片报告:“左眼脉络膜”黑色素细胞肿瘤，细胞丰富，可见核分裂，恶性1黑色素瘤可能，因肿瘤内色素太多，最后结果请等石蜡及免疫酶标。视神经残端阴性（-）冰冻石蜡对照报告：“左眼脉络膜”恶性1黑色素瘤视神经残端阴性（-）免疫酶标：VIM+，S100+，HMB45+，MelanA+，CK-，EMA-，LCA-，Ki67 2%+
高建龙	1	52	2	2015-07928	0	1.03	8.2	0.12561	16.13	27.51	0.586332	2.13	8.12118	0.262277	冰冻切片报告:“左眼睑”黑色素细胞病变/肿瘤，倾向恶性黑色素病，最厚结果请等石蜡及免疫酶标。冰冻石蜡对照报告：“左眼睑”复合痣恶变，恶性1黑色素瘤标本两短切及基底均阴性（-）I2015-0896：S100部分+，HMB45+，Melan-A弱+，CK7-，CD56不理想，CK-，CK5/6-，Ki67约2%+
葛永明	1	12	2	2015-06865		10.98	22.77	0.482213	10.52	18.32	0.574236	？	22.3339	#VALUE!	冰冻切片报告:“右上下睑缘”黑色素细胞肿瘤，细胞较丰富伴轻度异型，最后结果请等石蜡。冰冻石蜡对照报告：“右眼上下睑缘”复合痣，以皮内痣为主，细胞丰富，部分细胞轻度不典型增生，可见个别核分裂像，累及皮肤附件，建议临床随访。免疫组化结果：S100+,HMB45小灶+,Melan-A-,CyclinD1-,CK-,Ki67个别细胞+
尹文谱	1	73	2	2015-05473		6.3	40.87	0.154147	21.64	15.33	1.41161	21	41.3222	0.508201	“右眼”结合免疫酶标结果符合恶性1黑色素瘤，浸润眼球巩膜外侧，视神经切端阴性（-）免疫酶标：Vim+，S100+，HMB45+，MelanA+/-，LCA-，DES-，CD34血管+，CD56-,P53-，Ki67（5%+），NSE-，CK-
沈玉妹				2015-04833		7.35	9.27	0.79288	10.1	8.92	1.13229	20.16	9.13689	2.20644	冰冻切片报告:“左眼球”黑色素细胞肿瘤，部分细胞异型伴大量色素沉着，最后结果请等石蜡退色素后明确诊断。注：色素太多，影响细胞观察。冰冻石蜡对照报告：“左”眼球（瘤体1、2及部分巩膜）脉络膜梭形细胞肿瘤，考虑为恶性1黑色素瘤，梭形细胞型。视神经切端阴性（-）免疫组化结果：Vim+,HMB45+,Melan-A弱+,S100+/-,CK-,LCA-,Ki67约3%+
怀晓亮	1	31	3	2015-04019		5.83	60.4	0.0965232	44.03	52.57	0.83755	2.11	59.7086	0.0353383	冰冻切片报告:“左眼内眦”黑色素细胞肿瘤，细胞丰富，伴异型，核分裂可见，恶性1黑色素瘤待排除，表面糜烂，基底累犯横纹肌第一次送检切缘“下1，内眦2，基底1”内见肿瘤，阳性（+）；“上1，上2，下2，内眦1，基底2”冰冻切片均阴性（-）第二次“内眦3,4”未见明显肿瘤冰冻石蜡对照报告：“左眼内眦”恶性1黑色素瘤第一次送检切缘“下1，内眦2，基底1”内见肿瘤，阳性（+）；“上1，上2，下2，内眦1，基底2”均阴性（-）第二次送检“内眦3,4”未见明显肿瘤S100+,MelanA+,HMB45+,CK-,EMA-,VIM+,LCA-,CK20-,SYN-,CD34血管+，Ki67 10%+
孙福清	1	78	2	2015-02944	0	8.59	47.31	0.181568	29.29	38.71	0.756652	19.36	46.535	0.416031	冰冻切片报告:“右下睑”“1”黑色素细胞肿瘤，细胞丰富伴异型，核分裂易见，倾向恶性1黑色素瘤，最后结果请等石蜡。“3”见小灶异型细胞，倾向肿瘤“2、4-6”及第二次送检切缘冰冻切片未见明显异常冰冻石蜡对照报告：“右下睑”“1”符合恶性1黑色素瘤 “3”见小灶异型细胞，倾向肿瘤； “2、4-6”及第二次送检切缘均阴性（-）。免疫组化结果：Vim+,S100+,HMB45+,Melan-A+,CK-,EMA-,LCA-,Ki67约25%+
黄玲燕	0	42	3	2015-00180	18	4.54	40.76	0.111384	31.15	29.42	1.0588	30.01	41.4217	0.724499	冰冻切片报告:“左眼上睑”黑色素细胞肿瘤，细胞异型，可见核分裂，恶性1黑色素瘤不能除外，最后结果请等石蜡及免疫酶标。第二次送检“1-7”均阴性（-）冰冻石蜡对照报告：“左眼上睑”结合免疫酶标结果符合恶性1黑色素瘤送检切缘“1-7”均阴性（-）免疫酶标：HMB45+，MelanA+，S100+，CK-，EMA-，VIM+，P53-，Ki67 10%+
王松宝	1	66	3	2014-18167	20	18.48	2.54	7.27559	20.3	2.81	7.2242	10.38	2.56814	4.04183	冰冻切片报告:“右眼”恶性肿瘤。“切缘，内眦2，外眦，内上2，外上2，外侧基底，泪腺，内侧基底，内侧滑膜，下睑肌肉，下睑皮肤，内眦肌肉，内眦皮肤，内上肌肉，外上肌肉，内上皮肤，外上皮肤”，冰冻切片中均未见明显肿瘤，阴性（-）。冰冻石蜡对照报告：“右眼睑”结合免疫组化符合恶性1黑色素瘤（复发）切缘同冰冻CK-,VIM+,S100部分+，HMB45+,MelanA部分+，SMA-,MSA-,KP1-,PGM1-,Ki67 30%+
吴从玉	1	58	2	2014-12658	0	18.29	7.36	2.48505	12.15	6.53	1.86064	26.48	7.24605	3.6544	冰冻切片报告:“左上睑、左下内眦结膜”表皮及表皮下见痣样色素细胞，细胞伴异型，最后结果请等石蜡。“左下睑、球结膜，左下外眦、下睑皮肤，下睑轮匝肌、筋膜，上内眦、上睑皮肤、轮匝肌，上穹窿结膜，泪腺、下眦眶内”冰冻切片阴性（-）冰冻石蜡对照报告：“左上睑、左下内眦结膜”非典型黑色素细胞肿瘤，局部倾向恶变（恶性1黑色素瘤），建议专科医院会诊送检切缘“下眦眶内”见小灶肿瘤，其余“左下睑、球结膜，左下外眦、下睑皮肤，下睑轮匝肌、筋膜，上内眦、上睑皮肤、轮匝肌，上穹窿结膜，泪腺”均阴性（-）I2014-1377 S100+，HMB45+，Melan-A+，P53部分+，CK-，Vim+，Ki67部分+
吴凤娟	0	82	3	2014-12252		11.48	34.11	0.336558	36.16	18.4	1.96522	16.32	33.9442	0.48079	冰冻切片报告:“左眼睑”恶性肿瘤，倾向恶性1黑色素瘤，送检切缘“1-6”为皮肤组织，真皮内见散在痣样细胞，部分细胞有异型，“7”为纤维脂肪组织。冰冻石蜡对照报告：“左眼睑”恶性1黑色素瘤，浸润深部脂肪及横纹肌组织；送检切缘“1-3”真皮内见散在痣样细胞及嗜色素细胞，“4-7”阴性（-）。免疫酶标：S100+，HMB45部分+，MelanA少量+，CK-，EMA-，LCA-，P53-，Ki67 60%+
席小弟				2014-11411		9.26	15.91	0.582024	31.58	17.35	1.82017	35.93	16.1953	2.21855	冰冻切片报告:“右眼睫状体”黑色素细胞肿瘤，细胞异型，核分裂可见，倾向恶性1黑色素瘤。冰冻石蜡对照报告：“右眼睫状体”恶性肿瘤，结合HE形态、免疫组化标记结果，恶性1黑色素瘤、低分化腺癌均不能除外，建议专科医院会诊进一步明确诊断。免疫组化结果：CK+,CK7+,EMA+,S00浆+,Melan-A弱+,HMB45-,Tyro-,CKHi-,PGM1-,Ki67约30%+
毕通宇				2014-10378		7.9	31.49	0.250873	4.44	13.79	0.321972	24.37	31.9075	0.76377	“左眼结膜”少量交界痣伴表皮基底层多量黑色素细胞增生。
杨凡华	1	60	3	2014-08336	9	12.35	41.56	0.297161	39.17	31.66	1.23721	18.2	41.5205	0.438338	冰冻切片报告:“左眼”符合恶性1黑色素瘤复发“右眼”黑色素细胞肿瘤，细胞异型，恶性1黑色素瘤可能“右1,2”未见明显肿瘤“眶下骨膜”骨小梁周围见多量异型上皮样细胞，倾向肿瘤累及冰冻石蜡对照报告：“左眼”恶性1黑色素瘤复发“右眼”结合酶标符合恶性1黑色素瘤“右1,2”未见明显肿瘤送检“眶下骨膜”部分骨小梁周围见多量上皮样细胞增生，结合免疫酶标，黑色素标记阴性（-），考虑为骨母细胞反应性增生右眼：S100+,HMB45+,Melan-A+，KP1-,LCA-,CK-,EMA-,Ki67 30%+骨膜：S100-,HMB45-,Melan-A-，
张凤钗	0	51	3	2014-05480	12	6.58	34.48	0.190835	23.82	23.63	1.00804	23.66	34.9313	0.67733	冰冻切片报告:“右眼眶”倾向恶性1黑色素瘤；“腮腺前”结节，伴大片坏死，周边见少量异型细胞，送检切缘“1-13”冰冻切片中未见明显肿瘤；冰冻石蜡对照报告：“右眼眶”恶性1黑色素瘤，大小1*0.7*0.6cm；“腮腺前”坏死结节，周边见少量肿瘤细胞，送检切缘“2-13”均阴性（-）；“1”中见小灶可疑肿瘤细胞。S100+,HMB45+,MelanA+,CK-,EMA-,CD34-,CD56-,LCA-,Ki67 40%+
何学兰				2014-05412		14.19	18.05	0.78615	23.59	15.02	1.57057	19.2	18.1468	1.05804	冰冻切片报告:“右眼脉络膜”黑色素细胞肿瘤，细胞有异型，伴多量色素送检“视神经残端”未见明显肿瘤冰冻石蜡对照报告：“右眼脉络脉”黑色素细胞肿瘤，倾向恶性1黑色素瘤，建议眼科专科医院会诊。I2014-0597：HMB45+，Melan-A部分+，S100-，其余LCA，Vim，CK，EMA，Ki67酶标结果均不理想。
刘泽玮	1	52	2	2014-03385		12.81	47.21	0.271341	36.84	33.47	1.10069	14.43	46.4759	0.310484	冰冻切片报告:“上睑结膜瘤体”表皮内见散在的黑色素细胞“下穹窿瘤体”黑色素细胞病变，待石蜡褪色素后确诊送检切缘：“上睑内，外，上，下1、2，下穹窿基底，外眦上，下，下内，下外，下内、外侧球结膜”冰冻切片均未见明显肿瘤送检淋巴结：“IA，IB，IIA”各1只，“II”2只，“III”3只，冰冻切片中未见明显肿瘤冰冻石蜡对照报告：“下穹窿瘤体”非典型性黑色素细胞肿瘤，伴多量色素，局部恶变待排，需结合原部位病理切片。“上睑结膜瘤体”上皮内见不典型黑色素细胞增生，伴多量色素送检切缘：“上睑内，外，上，下1、2，下穹窿基底，外眦上，下，下内，下外，下内、外侧球结膜”均未见明显肿瘤，阴性（-）送检淋巴结：“IA”1只，“IB”3只，“IIA”1只，“II”5只，“III”6只，均未见明显肿瘤，阴性（-）
尹文谱	1	73	2	2014-03299	13	12.15	26.45	0.459357	26.57	11.24	2.36388	32.66	26.2235	1.24545	冰冻切片报告:“右眼”“下睑结膜”倾向表皮内黑色素细胞增生伴表皮下少量色素沉着“内侧球结膜及泪阜”黑色素细胞病变，部分细胞伴不典型增生，最后结果请等石蜡“上睑内、外侧、下睑皮肤内、外侧、下睑板外侧、下穹窿外侧、角膜缘、基底”冰冻切片中未见重要病变冰冻石蜡对照报告：“右眼”“内侧球结膜及泪阜”表皮内非典型性交界性黑色素细胞肿瘤，局部疑有恶变，建议专科医院会诊“下睑结膜”表皮内见非典型性黑色素细胞增生“上睑内、外侧、下睑皮肤内、外侧、角膜缘”部分表皮基底层色素细胞增生“下睑板外侧、下穹窿外侧、基底”未见重要病变免疫组化结果：S100+,HMB45+,Melan-A+,Tyo+/-,CK-,Ki67欠佳
秦正国	1	81	2	2014-02622	0	13.65	3.96	3.44697	3.79	13.9	0.272662	17.2	3.93867	4.36696	冰冻切片报告:“角膜、结膜”黑色素细胞肿瘤，部分细胞异型，恶性1黑色素瘤不能完全除外，最后结果请等石蜡及酶标。送检切缘“1-6”未见明显肿瘤冰冻石蜡对照报告：“角膜、结膜”非典型性黑色素细胞肿瘤，局部恶变待排，建议专科医院会诊送检切缘：“6”局部凝血块内见少量色素；“1-5”均阴性（-）免疫组化结果：Vim+,S100+,HMB45+,Melan-A+,CK-,Ki67欠佳
怀晓亮	1	31	3	2014-02251				#DIV/0!			#DIV/0!	33.24	0	#DIV/0!	冰冻切片报告:“左眼结膜”送检“1、4、5、6”均见黑色素病变，其中“4”大量炎症细胞中见成片的黑色素细胞，伴异型，黑色素细胞肿瘤不能除外“2、3”阴性（-）送检“4-1、2及内、外、上切缘”中均见黑色素细胞，部分伴异型“下切缘”阴性（-）冰冻石蜡对照报告：“左眼结膜”送检“1、4”见较多黑色素细胞，细胞伴异型，部分侵犯表皮，结合患者恶性1黑色素瘤病史，倾向恶性1黑色素瘤残留（注：见冰冻切片，部分组织机械损伤严重）送检“5、6”及“4-1、2，内、外、上切缘”均见黑色素细胞，部分伴异型其余“2、3”及“下切缘”均阴性（-）
徐德成				2014-01958		19.5	40.22	0.484833	36.92	33.01	1.11845	32.65	40.7416	0.801392	“右睑下缘”非典型黑色素细胞肿瘤，细胞丰富，伴异型，偶见分裂像，局部恶变待排，基底及周围未见正常组织“右眼下睑皮肤”局灶皮内痣，建议做免疫组化标记并专科医院会诊
楼祖龙	1	47	3	2013-13789	16	5.74	9.22	0.62256	7.58	16.87	0.449318	25.22	9.08941	2.77466	冰冻切片报告:“右眼眶”圆细胞恶性肿瘤,局部可见色素,结合原手术病史,恶性1黑色素瘤复发可能；送检“骨膜”阴性(-)；送检切缘“2-4”局部见黑色素细胞病变伴不典型增生，最后结果请等石蜡；右下睑(8)”黑色素细胞病变/肿瘤，恶变待排，最后结果请等石蜡；“10”见小灶色素，最后结果请等石蜡；“1、5-7、9、11”、第二次送检“1-3”及第三次送检切缘冰冻切片中均未见明显肿瘤。冰冻石蜡对照报告：“右眼眶”恶性1黑色素瘤，结合病史，考虑复发。“右下睑(8)”非典型黑色素细胞肿瘤，局部细胞异型，可见核分裂，考虑恶变。送检“2”内见黑色素细胞伴轻度异型;“3、4、9”及第二次送检“3”内见少量痣细胞;“骨膜、1、5-7、10、11”、第二次送检“1、2”及第三次送检切缘均阴性(-);“右睑结膜(12)”粘膜上皮轻度增生伴纤维组织增生。免疫组化结果：眼眶：Vim+,S100+,HMB45+,Mel…
丁万英	0	77	3	2013-13434		12.76	22.4	0.569643	20.06	8.63	2.32445	18.21	22.3966	0.81307	冰冻切片报告:“左眼下睑”（1.瘤体）倾向恶性1黑色素瘤，待石蜡及免疫酶标最后确诊。（2.球结膜、3.下内侧皮肤轮匝肌、4.下上侧皮肤轮匝肌、5.外眦、6.内侧基底、7.外眦基底、8.上睑内、9.上睑上、10.下内侧基底、11.下外侧基底）均阴性（-）冰冻石蜡对照报告：“左眼下睑”交界痣恶变，恶性1黑色素瘤。（2.球结膜、3.下内侧皮肤轮匝肌、4.下上侧皮肤轮匝肌、5.外眦、6.内侧基底、7.外眦基底、8.上睑内、9.上睑上、10.下内侧基底、11.下外侧基底）均阴性（-），（3-5、8）表皮基底层色素沉着。免疫酶标：肿瘤细胞S100+，HMB45-，MelanA+，CK-，LCA-，VIM+，P53-，Ki67 4%+
张道成	1	54	2	2013-02244	2	6.35	33.64	0.188763	33.41	50.55	0.66093	27.18	33.0209	0.823114	冰冻切片报告:“右眼睑”“6下睑内眦”见圆细胞肿瘤，结合病史，恶性1黑色素瘤可能送检“2基底”纤维组织内见少量黑色素及可疑痣细胞，伴淋巴细胞浸润送检“1原发灶，7上睑原发灶”皮脂腺增生“3下外，4下睑下方，5下睑内侧，8外上，9上睑下方，10上内，11上睑皮肤，12上睑外下方，14上睑内下方”均未见明显肿瘤，阴性（-）“13皮肤原发灶”黑色素细胞病变，部分细胞伴异型送检“15底2”阴性（-）冰冻石蜡对照报告：“右眼睑”送检“7上睑原发灶”结合免疫酶标考虑为原发性获得性黑变病，黑色素细胞重度不典型增生，结合原病史（苏州二院20813019，右下睑恶性1黑色素瘤），局部倾向恶变，恶黑早期复发。“6下睑内眦”黑色素细胞重度不典型增生（注：部分细胞挤压变形）“1原发灶”复合痣，部分细胞中度不典型增生“2基底”及“15底2”均见痣细胞累及，“13皮肤原发灶”皮内痣“3下外，4下睑下方，5下睑内侧，…
杨安义	1	63	3	2012-00205	32	10.28	23.86	0.430847	31.84	36.35	0.875928	26.78	23.5868	1.13538	冰冻切片报告:“左睑球结膜”黑色素细胞肿瘤伴大量色素，倾向恶性1黑色素瘤，待石蜡退色素及免疫酶标明确诊断送检切缘“1-5”均阴性（-）冰冻石蜡对照报告：“左睑球结膜”结合HE形态及免疫酶标结果，符合恶性1黑色素瘤，肿瘤侵犯真皮深层与脂肪组织之间送检切缘“1-5”均阴性（-）
张慎	1	38	3	2011-03285	8	4.24	18.67	0.227102	37.99	33.4	1.13743	12.61	18.5028	0.681519	巨检：左眼眶内容物5*4.8*3CM，上下睑部分缺损，下穹窿处见一息肉样隆起1.8*1.1*0.7CM，部分表面有包膜，淡黑色。上下睑板及部分睑缘呈灰黑色，外侧球结膜表面见一灰黑色小点，直径0.2CM.角膜直径1.2CM，眼球直径2.5CM，后方视神经残端长2.5CM,直径0.5CM.肿块未累及眼球壁。诊断：“左眼睑”恶性1黑色素瘤（复发），累及上、下睑板及部分球结膜，球结膜表面 见一肿瘤灶，直径0.2CM，未累及眼球壁。 视神经切端阴性（-）
张慎	1	38	3	2011-03285				#DIV/0!			#DIV/0!	9.22	21.7671	0.423575	VIM+,HMB45+,S100+,MelanA+,CD56-,CK-,EMA部分+,LCA-,CD34-,SMA-,DES-,Ki6750%+,符合“左眼睑”恶性1黑色素瘤。
顾新民	1	70	3	2008-5623	23	3.39	8.51	0.398355	9.96	14.86	0.670256		8.35175	0	“右眼上、下睑”恶性1黑色素瘤 眼球未见累及视神经切端阴性（-）
顾新民	1	70	3	2008-5623				#DIV/0!			#DIV/0!	13.16	21.3615	0.616061	HMB45+，S100+，NSE+，CK-，EMA-，SMA-，CD34-，DES+/-，Ki67-，CD99-，“右眼上、下睑”恶性1黑色素瘤
闵亮	1	18	1	2007-2417	6	13.97	18.56	0.752694	2.68	2.86	0.937063		18.8517	0	冰冻切片报告:“左眼结膜1、2”倾向为恶性肿瘤，最后结果等石蜡及酶标，部分周边未见正常组织。冰冻石蜡对照报告：“左眼结膜”酶标提示为恶性1黑色素瘤
闵亮	1	18	1	2007-2417				#DIV/0!			#DIV/0!	14.24	0	#DIV/0!	HMB45+，S100+，Kp-1+/-，EMA-，CK5/6-，Vim+，LCA-，a-ACT+，MelanA+，“左眼结膜”酶标提示为恶性1黑色素瘤
袁勋				402995				#DIV/0!			#DIV/0!		0	#DIV/0!	左下眼睑及穹隆部黑色素瘤
袁勋				402995				#DIV/0!			#DIV/0!		0	#DIV/0!	左眼眶黑色素瘤
张瑶				397202				#DIV/0!			#DIV/0!		0	#DIV/0!	右眼眶周围先天性黑色素痣				0	0.611239	0.213403	0.826803	2016-11413
张婷				397184				#DIV/0!			#DIV/0!		0	#DIV/0!	右上睑先天性黑色素痣
吴爱云				396083	1			#DIV/0!			#DIV/0!		0	#DIV/0!	右眼结膜黑色素瘤
李慧珍？				376261				#DIV/0!			#DIV/0!		0	#DIV/0!	左眼恶性黑色素瘤眼球摘除术后
钱存芳				375200				#DIV/0!			#DIV/0!		0	#DIV/0!	左眼脉络膜黑色素瘤
顾凤				365657				#DIV/0!			#DIV/0!		0	#DIV/0!	右眼结膜黑色素瘤
孙保华				364643				#DIV/0!			#DIV/0!		0	#DIV/0!	右眼下睑结膜黑色素瘤
宋汉珍				364282				#DIV/0!			#DIV/0!		0	#DIV/0!	脉络膜黑色素瘤
								#DIV/0!			#DIV/0!		0	#DIV/0!
								#DIV/0!			#DIV/0!		0	#DIV/0!
癌旁								#DIV/0!			#DIV/0!		0	#DIV/0!
闵亮	1	18	1	2007-2417				#DIV/0!			#DIV/0!		0	#DIV/0!
沈瑞龙				2016-03695		16.88	5.72	2.95105	14.27	28.32	0.503884	62.74	5.7759	#DIV/0!
黄玲燕	0	48	3	2016-10041		16.73	7.23	2.31397	31.13	10.62	2.93126	35.93	7.19406	10.8624
沈霞	0	29	1	2016-11413		22.22	25.17	0.882797	12.67	38.15	0.33211	20.85	25.4261	4.9944
								#DIV/0!			#DIV/0!		0	0.820023
痣								#DIV/0!			#DIV/0!		0	#DIV/0!
				2018-04228		32.53	27.03	1.20348	5.71	18.71	0.305184	24.93	27.4133	#DIV/0!
				2018-04304		27.45	24.74	1.10954	7.12	18.51	0.384657	31.27	24.4645	0.909414
				2018-04351		26.61	19.35	1.37519	4.5	15.24	0.295276	21.56	19.2617	1.27818
				2018-04539		25.37	41.5	0.611325	4.13	25.64	0.161076	28.51	42.3038	1.11932
				2018-04562		25.29	8.99	2.81313	0.78	2.36	0.330508	15.64	8.81345	0.673935
				2018-04564		23.5	23.41	1.00384	1.61	6.37	0.252747	15.38	23.4792	1.77456
				2018-04565		26.24	23.1	1.13593	1.59	9.55	0.166492	19.7	22.8249	0.655049
				2018-04566		27.71	13.11	2.11365	0.74	8.19	0.0903541	22.02	12.9918	0.863094
				2018-04567		25.77	22.67	1.13674	2.16	18.95	0.113984	20.07	22.7111	1.69492
														0.883709
蒋萌				2017-14931		3.24	7.66	0.422977	1.81	5.24	0.34542	20.98	7.5335	2.78489	“右眼结膜角膜缘”上皮基底层伴多量黑色素沉着
李海良	1	76	3	2017-12962		10.13	9.88	1.0253	2.2	1.69	1.30178	28.36	9.9988	2.83634	冰冻切片报告:“瘤体”取材一块，表皮层内见少量色素细胞增生伴不典型，冰冻取材局限，请待石蜡。送检皮肤切缘、“下外”真皮皮浅层色素细胞伴异型；“下内、上外、上内、内眦、外眦”真皮浅层见小灶色素细胞，未见明显异型。第二次送检皮肤切缘“1-3”冰冻切片真皮浅层见个别散在色素细胞，未见明显异型。冰冻石蜡对照报告：“瘤体”、“另送检皮肤”雀斑，局部痣细胞伴不典型送检皮肤切缘“下外”表皮基底层色素细胞增生，真皮皮浅层色素细胞伴异型；“下内”、“上外”、“上内”、“内眦”、“外眦”及第二次送检皮肤切缘：表皮基底层色素细胞增生，真皮浅层见少量散在色素细胞，局灶伴不典型。“眼球”局部球结膜见黑色素细胞，视神经切端阴性（-），眼球周围见淋巴结1枚，阴性（-）。
罗晓韵				2017-08188		6.51	2.82	2.30851	2.34	3.22	0.726708	23.06	2.80231	8.22893	“左结膜”粘膜上皮基底层色素沉着，灶性黑色素细胞增生
闫秀梅				2016-16412		21.42	32.15	0.666252	11.36	26.18	0.433919	27.84	31.9243	0.872063	冰冻切片报告:“右下方穹窿结膜”粘膜上皮内见黑色素细胞伴异型，大量慢性炎细胞浸润，最后结果等石蜡。冰冻石蜡对照报告：“右眼下方穹窿结膜”粘膜上皮内黑色素细胞增生伴中度不典型增生，清临床注意随访。免疫组化:HMB45（+） S100（+） MelanA（+） Sox10（-） P53（-） Ki67（部分+）
沈霞	0	42	3	2016-00420		29.74	26.63	1.11679	3.18	7.65	0.415686	55.23	26.2384	2.10493	冰冻切片报告:“左下睑外侧”（瘤体）冰冻所取组织内未见明显肿瘤（2-5）均阴性冰冻石蜡对照报告：“左下睑外侧”（瘤体）未见1黑色素瘤残留，真皮局部纤维组织增生伴异物巨细胞反应切缘（2-5）均阴性（-）
汪芳竹				2016-10979				#DIV/0!			#DIV/0!	？	0	#VALUE!	冰冻切片报告:“右眼球”冰冻切片纤维组织内是少量黑色素及出血，噬色素细胞，未见明显肿瘤，最后结果待石蜡冰冻石蜡对照报告：“右眼球”纤维组织内是少量黑色素及出血，噬色素细胞。
孙文岗				2016-02833		27.31	18.93	1.44268	4.56	10.7	0.426168	30.47	19.1359	1.5923	“左眼内眦球结膜”鳞状上皮轻度增生，上皮内黑色素细胞增生伴色素沉着，上皮下纤维组织变性，部分伴弹力纤维变性。
张启凤				2016-01944		34.97	6.43	5.43857	1.89	1.4	1.35	？	6.32656	#VALUE!	冰冻切片报告:“左眼”纤维及横纹肌组织伴极少量色素，最后结果等石蜡。“左眼瘤体”黑色素细胞增生，部分细胞异型伴大量色素，最后结果等石蜡。“左眼眼外肌”横纹肌组织，周围伴少量黑色素细胞及色素。冰冻石蜡对照报告：详见2016-02041
陈春慧				2016-01603		25.01	13.95	1.79283	5.72	13.71	0.417214	54.26	13.9403	3.89231	“右眼外侧球结膜”表皮基底层黑色素细胞增生伴局灶交界痣。
刘传芬				2015-12734		5.18	15.01	0.345103	6.49	13.07	0.496557	7.26	14.7109	0.493512	“右眼结膜”粘膜上皮基底层多量黑色素沉着。
周忆晨				2015-07069		3.5	4.48	0.78125	0.47	4.3	0.109302	12.26	4.51128	2.71763	“眼眶（大）额部（小）”倾向非典型性富于细胞兰痣，（大者直径5cm，小者直径0.5cm）黑色素细胞累及皮肤附件、神经及深部皮下脂肪组织及横纹肌，部分基底未见正常组织，两侧短切缘见正常组织，建议专科医院会诊进一步明确诊断并请临床定期随访，注意复发
邱水法				2016-04838		19.92	24.21	0.8228	24.62	23.86	1.03185	17.72	24.0881	0.735633	冰冻切片报告:“右眼睑”内色素细胞肿瘤伴大量色素，细胞丰富伴异型，可见核分裂像，倾向恶性，最后结果请等石蜡。送检切缘“1-12”局部见少量色素沉淀，未见明显肿瘤细胞。冰冻石蜡对照报告：“右眼睑”恶性1黑色素瘤送检切缘“1-12”未见明显肿瘤，局灶上皮增生。免疫组化结果：S100+,HMB45+,Melan-A-,CK小灶+,DES-,EMA-,Ki67约20%+
余荷旻				2015-02668		14.52	20.09	0.722748	48.9	142.01	0.344342	10.3	20.0035	0.51491	冰冻切片报告:“右上睑”黑色素细胞病变伴大量色素，倾向皮内痣，细胞较丰富，累及横纹肌，最后结果请等石蜡退色素后明确诊断。冰冻石蜡对照报告：“右上睑”蓝痣，细胞丰富，累及横纹肌。
王春				2015-02207		6.24	41.43	0.150615	5.87	21.09	0.278331	18.95	41.1417	0.460603	“左眼下”黑色素性病变，内含交界痣，真皮浅层噬色素细胞增多，细胞呈上皮样，符合联合痣，细胞丰富，色素在表皮层较多，请随访
马科云				2014-15666		8.16	15.06	0.541833	5.75	16.55	0.347432	13.56	15.1624	0.894317	“右眼结膜”表皮基底层多量色素沉着伴黑色素细胞增生，少量细胞伴不典型增生，建议临床随访。
张园	0	53	2	2014-12115		5.83	1.36	4.28676	6.46	16.07	0.401991	13.63	1.35327	10.0719	冰冻切片报告:“右上睑1、2及右下睑”表皮内见少量异型细胞伴黑色素，黑色素细胞病变/肿瘤待排，最后结果请等石蜡。送检切缘“上睑基底、内侧、皮肤及下睑基底、皮肤、穹窿，内侧、外侧、上睑瘤体基底”冰冻切片阴性（-）“上睑穹窿、外侧”表皮下炎症细胞及痣样细胞。冰冻石蜡对照报告：“右上睑1、2”表皮及真皮浅层见少量色素细胞，部分细胞伴异型“上睑皮肤”局部见少量痣样细胞其余“右眼下睑，上睑基底、内侧及下睑基底、皮肤、穹窿，内侧、外侧、上睑瘤体基底、上睑穹窿、外侧”均阴性（-）
徐景龙				2014-07462		5.92	9.49	0.623815	4.73	11.88	0.398148	14.06	19.5331	0.719805	冰冻切片报告:“左眼睑”倾向黑色素细胞痣，伴大量色素，待石蜡褪色素后确诊冰冻石蜡对照报告：“左眼睑”复合痣，伴大量色素，部分细胞轻度不典型增生
怀晓亮	1	31	3	2014-02312		19.53	51.29	0.380776	18.82	60.21	0.312573	？	51.4032	#VALUE!	送检“上睑、内侧切缘及上穹窿”均见黑色素细胞巢，细胞伴异型，部分侵犯表皮送检“内眦”表皮内见少量黑色素细胞送检“外侧、上方切缘”均阴性（-），后者伴较多炎细胞浸润
王敏				2014-02248		18.47	28.66	0.644452	1.63	33.03	0.0493491		29.0883	0	冰冻切片报告:“左眼”倾向皮内痣。冰冻石蜡对照报告：“左眼”皮内痣，伴较多黑色素。
陈龙				2014-01548		11.15	16.74	0.666069	7.35	24.62	0.298538	15.18	16.4125	0.924907	冰冻切片报告:“右眼泪阜”黑色素细胞病变，细胞较丰富伴大量色素，请待石蜡退色素厚明确诊断。冰冻石蜡对照报告：“右眼泪阜”皮内痣伴少量交界痣，细胞较丰富。
李菊生				2015-08385		8.44	13.23	0.637944	9.13	11.43	0.798775	11.03	13.4502	0.82006	冰冻切片报告:“右眼睑”倾向恶性1黑色素瘤，请待免疫组化确诊。送检切缘“1、2”小灶异型细胞侵犯神经，倾向阳性（+），“5”小灶异型细胞，可疑阳性，“6”小灶痣细胞伴不典型增生，“3、7”见少量痣细胞，“4”未见明显肿瘤；第二次“8”真皮深部见小灶异型细胞围绕神经，可疑阳性，“9”未见明显肿瘤；第三次送检切缘内未见明显肿瘤冰冻石蜡对照报告：“右眼睑”恶性1黑色素瘤送检切缘：“5”阳性（+）；“1、2、4、8”见小灶异型细胞围绕神经，可疑阳性；“6”见小灶痣细胞；“3、7、9”及第三次送检均未见明显肿瘤。免疫组化结果：Vim+,S100+,HMB45+,Melan-A+,CK-,EMA局部+,CD31脉管+,EGFR-,LCA-,Ki67约30%+
张德志	1	62	2	2016-16315		23.39	29.74	0.786483	7.47	14.16	0.527542	26.86	29.3945	0.913776	冰冻切片报告:“右眼”（1-6）黑色素细胞痣，局部不典型增生，（2）倾向恶变。（7-19）切缘未见恶性证据。冰冻石蜡对照报告：“右眼”（2泪阜）黑色素细胞痣局部恶变，恶性1黑色素瘤，病变大小约0.5*0.5*0.3CM；(1下睑板结膜）见多量黑色素细胞，灶性区域为梭形细胞，细胞异型不明显，恶性1黑色素瘤不能除外（注：该处细胞深切后不见）；（3上睑板结膜）鳞状上皮钉脚伸长，色素细胞增多，上皮下见成团色素，慢性炎细胞浸润，考虑为复合痣伴重度不典型增生；（4上睑皮肤面）上皮下载色素细胞增多，慢性炎细胞浸润，冰冻切片内见小片梭形细胞，恶变不能除外；（5内眦部皮肤）局部区域见成团色素细胞，符合色素痣，大量淋巴细胞浸润；（6下睑皮肤瘤体）基底层细胞色素增多，表皮下见载色素细胞；（7下睑皮肤切缘、8内眦皮肤切缘、9上睑皮肤切缘、10下方球结膜切缘、11下方筋膜、12内侧球结膜、13泪阜切缘、14上方球…
谭星华				2015-11496		11.28	25.99	0.434013	2.5	25.38	0.0985028	7.43	26.2958	0.282554	冰冻切片报告:“左眼眶”圆细胞肿瘤，结合形态及病史，恶性1黑色素瘤可能送检“上睑板1、2，上睑结膜，内眦皮肤，下方基底，内眦基底，下睑板”均未见明显肿瘤冰冻石蜡对照报告：“左眼眶”恶性1黑色素瘤送检“上睑板1、2，上睑结膜，内眦皮肤，下方基底，内眦基底，下睑板”均未见明显肿瘤，阴性（-）
